# Supplementary material for: Establishment of Sandwich ELISA for Quality Control in Rotavirus Vaccine Production
Source: Vaccines (Basel). 2022 Feb 5;10(2):243. doi: 10.3390/vaccines10020243 (PMC8876306; doi:10.3390/vaccines10020243)
Supplement: Supplementary file 1 [file vaccines-10-00243-s001.zip]

Archive with 3 entries (3 files):
- Supplementary figures-R1.pdf
- Table S1.pdf
- The original Figure S1.tif
